# Supplementary material for: Characteristics of Studies Focusing on Vaccine Series Completion Among Children Aged 12–23 Months in Sub-Saharan Africa: A Scoping Review
Source: Children (Basel). 2025 Mar 26;12(4):415. doi: 10.3390/children12040415 (PMC12025459; doi:10.3390/children12040415)
Supplement: Supplementary file 1 [file children-12-00415-s001.zip]

Archive with 1 entries (1 files):
- children-3488649-supplementary.pdf
